# Supplementary material for: Mothers’ and fathers’ neural responses toward gender-stereotype violations by their own children
Source: Soc Cogn Affect Neurosci. 2024 Mar 29;19(1):nsae025. doi: 10.1093/scan/nsae025 (PMC11026100; doi:10.1093/scan/nsae025)
Supplement: nsae025_Supp [file nsae025_supp.zip]

Archive with 1 entries (1 files):
- scan-23-019-File006.docx
